# Supplementary material for: Molecular Dynamics Simulation of the Interaction between Graphene Oxide Quantum Dots and DNA Fragment
Source: Materials (Basel). 2022 Nov 29;15(23):8506. doi: 10.3390/ma15238506 (PMC9737461; doi:10.3390/ma15238506)
Supplement: Supplementary file 1 [file materials-15-08506-s001.zip]

Archive with 1 entries (1 files):
- materials-2003007-supplementary.pdf
